# Supplementary material for: Novel Planar Pt(II) Cyclometallated Cytotoxic Complexes with G-Quadruplex Stabilisation and Luminescent Properties
Source: Int J Mol Sci. 2022 Sep 9;23(18):10469. doi: 10.3390/ijms231810469 (PMC9499473; doi:10.3390/ijms231810469)
Supplement: Supplementary file 1 [file ijms-23-10469-s001.zip]

Archive with 1 entries (1 files):
- ijms-1807690-supplementary.pdf
